# Supplementary material for: An evidence-based decision assistance model for predicting training outcome in juvenile guide dogs
Source: PLoS One. 2017 Jun 14;12(6):e0174261. doi: 10.1371/journal.pone.0174261 (PMC5470660; doi:10.1371/journal.pone.0174261)
Supplement: S10 Table — (XLSX) [file pone.0174261.s010.xlsx]

## Sheet: Sheet1
S10 Table. Descriptive group-level statistics for dogs that went onto qualify and dogs that were withdrawn for behaviour, for each trait, at each age assessed.
	Qualified (n=816)				Withdrawn for behaviour (n=384)
	Mean	SD	Min	Max	Mean	SD	Min	Max
Trainability_5M	68.8848	11.9998	25	99	65.8355	12.2408	27	97
Distractibility_5M	55.375	21.1117	4	100	56.4178	20.7281	9	100
General_Anxiety_5M	12.9081	12.7268	0	80	15.7441	13.9047	0	86
Adaptability_5M	77.1238	19.0766	5	100	73.7389	19.8232	7	100
Stair_Anxiety_5M	12.651	15.8734	0	91	15.411	18.7971	0	100
Excitability_5M	44.94	17.9895	0	94	49.1149	18.7602	0	97
Body_Sensitivity_5M	8.3223	10.526	0	66	11.0783	12.9202	0	78
Trainability_8M	72.1026	12.9217	16	100	68.3531	13.1804	22	99
Distractibility_8M	50.913	21.0217	0	100	51.9633	21.9423	0	100
General_Anxiety_8M	10.926	11.1255	0	72	15.4153	16.8399	0	95
Adaptability_8M	78.6883	17.6558	15	100	71.0056	21.5992	6	100
Excitability_8M	42.1662	18.54	2	94	47.5819	19.896	6	95
Body_Sensitivity_8M	8.09481	10.4036	0	65	10.6836	11.6436	0	63
Stair_Anxiety_8M	9.12078	13.9866	0	92	12.0621	18.1082	0	100
Trainability_12M	75.8464	12.6207	33	100	71.2226	13.3018	11	99
Distractibility_12M	42.3333	20.8903	0	98	46.1128	21.178	4	100
General_Anxiety_12M	9.46615	10.6758	0	82	13.628	14.7956	0	84
Adaptability_12M	80.0807	18.3702	8	100	70.7226	22.1491	8	100
Excitability_12M	38.0326	17.7257	1	98	43.2805	19.6869	2	100
Body_Sensitivity_12M	7.57552	10.4919	0	58	10.7713	13.0058	0	85
Stair_Anxiety_12M	6.99219	12.3273	0	88	9.1189	15.3595	0	100
